# Supplementary material for: The comparative analysis of SARIMA, Facebook Prophet, and LSTM for road traffic injury prediction in Northeast China
Source: Front Public Health. 2022 Jul 22;10:946563. doi: 10.3389/fpubh.2022.946563 (PMC9354624; doi:10.3389/fpubh.2022.946563)
Supplement: Supplementary file 1 [file Table_1.XLSX]

## Sheet: Number of RTIs inpatients
		2015	2016	2017	2018	2019	2020
	Jan.	200	128	322	285	348	259
	Feb	177	102	250	254	325	64
	Mar	181	115	303	258	421	276
	Apr	246	128	346	350	372	287
	May	254	136	437	530	443	268
	Jun	282	144	425	548	483	332
	Jul	351	185	521	597	531	487
	Aug	357	173	517	614	486	551
	Sep	372	162	591	565	567	501
	Oct	340	170	524	532	545	571
	Nov	273	118	451	435	489	377
	Dec	201	113	362	293	487	197
	Supplementary material Number of RTIs inpatients from 2015 to 2020

## Sheet: healthcare expenditure of RTIs 
		2015	2016	2017	2018	2019	2020
	Jan.	1.5578	1.37899	4.36342	3.01875	3.78228	4.95908
	Feb	1.56886	1.13233	3.13167	2.55172	2.95781	1.22541
	Mar	2.1078	1.17591	4.28899	2.4364	4.1474	5.28457
	Apr	1.83476	1.6802	4.32123	3.68377	3.74595	5.49519
	May	2.13164	2.18034	4.02677	4.64775	4.16223	5.1314
	Jun	2.38424	2.25492	4.46288	5.04588	4.33096	6.35681
	Jul	2.82801	2.65073	4.64971	4.49421	5.161	9.32459
	Aug	3.46553	1.31971	5.50673	4.91985	4.64284	10.55
	Sep	3.5321	1.91471	5.48688	5.12936	6.27084	9.59265
	Oct	2.90818	2.22369	6.12669	5.41156	6.36355	10.9329
	Nov	2.46077	2.35955	4.54946	8.70086	4.24767	7.21842
	Dec	1.56963	3.06929	1.97015	1.73413	2.20957	3.77196
	Supplementary material healthcare expenditure of RTIs inpatients from 2015 to 2020
